# Supplementary material for: Local weakening of cell-extracellular matrix adhesion triggers basal epithelial tissue folding
Source: EMBO J. 2025 Feb 17;44(7):2002–24. doi: 10.1038/s44318-025-00384-6 (PMC11961693; doi:10.1038/s44318-025-00384-6)
Supplement: Supplementary file 5 — Movie EV3 [file 44318_2025_384_MOESM5_ESM.zip]

Archive with 4 entries (4 files):
- Legend Movie EV3.docx
- __MACOSX/._Legend Movie EV3.docx
- Movie EV3.mov
- __MACOSX/._Movie EV3.mov
