# Supplementary material for: Local weakening of cell-extracellular matrix adhesion triggers basal epithelial tissue folding
Source: EMBO J. 2025 Feb 17;44(7):2002–24. doi: 10.1038/s44318-025-00384-6 (PMC11961693; doi:10.1038/s44318-025-00384-6)
Supplement: Supplementary file 8 — Source data Fig. 1 [file 44318_2025_384_MOESM8_ESM.zip › EMBOJ-2024-119652R_SourceDataForFigure1E-F.xlsx]

## Sheet: Data_Fig1E
			Cell	height
	Early			Mid			Late
n	Wing margin	adjacent	n	Wing margin	adjacent	n	Wing margin	adjacent
1	46.69	43.701	1	40.82	41.94	1	38.01	43.35
2	56.53	50.4385	2	41.86	45.21	2	38.18	44.29
3	46	45.5905	3	43.64	46.25	3	37.6	43.41
4	55.58	49.9005	4	42.89	42.29	4	37.42	48.22
5	44.33	42.646	5	45.64	49.35	5	35.81	42.59
6	32.5	31.7001	6	41.69	42.2	6	36.73	41.89
7	36.62	35.3225	7	42.6	43.71	7	41.59	47.57
8	45.22	43.2479	8	39.36	42.48	8	42.17	49.75
9	50.38	47.8503	9	43.42	45.4	9	44.56	50.46
10	42.8	37.56	10	42.57	47.15	10	45.06	50.69
11	43.08	37.5913	11	36.34	41.93	11	36.97	44.2
12	57.16	51.935	12	43.23	49.12	12	36.14	42.31
13	45.98	38.2625	13	43.05	46.23	13	36.09	41.34
14	35.08	30.9929	14	40.37	43.87	14	36.3	41.13
15	50.14	42.19	15	39.56	43.27	15	35.63	42.78
16	41.82	40.03	16	42.21	46.18	16	29.26	44.07
17	42.582	33.901				17	37.21	43.87
18	42.463	35.191
19	44.958	35.203
20	43.56	31.838

## Sheet: Data_Fig1F
					Wing margin width
	Early			Mid			Late			Pupa
n	AL	BL	n	AL	BL	n	AL	BL	n	AL	BL
1	11.23	12.56	1	14.51	12.5	1	15.2	7.82	1	17.79	6.1
2	13.14	12.1	2	13.96	10.09	2	13.66	5.64	2	19.85	5.72
3	13.75	13.1	3	14.47	14.13	3	13.83	6.95	3	19.28	5.58
4	12.88	12.84	4	15.6	13.7	4	13.22	6.11	4	25.03	9.16
5	16	14.86	5	13.84	11.66	5	14.51	7.97	5	20.13	5.33
6	14.75	13.7	6	10.19	8.41	6	13.36	7.57	6	26.67	4.81
7	13	11.65	7	12.12	10.78	7	14.34	8.14	7	21.55	6.96
8	13.47	13.54	8	12.62	8.61	8	12.68	6.05	8	18.5	5.37
9	12.68	11.93	9	10.67	6.43	9	11.5	7.86	9	20.5	5.08
10	14.36	14.05	10	12.57	10.2	10	11.16	6.61	10	21.105	8.05
11	13.76	12.94	11	13.1	9.75	11	11.6	6.87	11	30.266	6.473
12	15.1775	16.105	12	10.9	6.38	12	10.61	6.86	12	22.967	7.789
13	14.372	14.42	13	13.46	9.54	13	17.2	12.07	13	17.243	8.202
14	12.76	12.86	14	10.57	6.32	14	11.37	7.61	14	20.672	8.262
15	13.043	13.325	15	14.23	13.36	15	12.79	5.58	15	27.253	7.19
						16	15.6	8
