# Supplementary material for: Local weakening of cell-extracellular matrix adhesion triggers basal epithelial tissue folding
Source: EMBO J. 2025 Feb 17;44(7):2002–24. doi: 10.1038/s44318-025-00384-6 (PMC11961693; doi:10.1038/s44318-025-00384-6)
Supplement: Supplementary file 9 — Source data Fig. 2 [file 44318_2025_384_MOESM9_ESM.zip › EMBOJ-2024-119652R_SourceDataForFigure2D-F.xlsx]

## Sheet: Data_Fig2D
				early 80h
	BPS				ACTIN
n	ventral	wm	dorsal	n	ventral	wm	dorsal
1	47.484	45.44	46.443	1	51.994	44.817	50.187
2	39.08	35.564	31.411	2	58.462	57.807	63.728
3	49.716	44.547	48.177	3	55.163	44.781	46.337
4	44.734	42.687	42.066	4	42.026	59.41	43.606
5	44.156	42.444	40.407	5	54.061	61.14	62.603
6	38.372	30.13	27.785	6	50.113	56.34	51.815
7	37.3	38.771	39.936	7	35.121	35.282	39.586
8	43.364	41.945	42.337	8	44.552	43.166	42.127
9	39.54	32.74	30.49	9	42.733	44.902	44.459
10	47.984	40.848	50.958	10	46.552	45.166	42.127
11	47.301	48.731	49.034	11	48.322	47.342	53.73
12	44.994	37.441	39.421	12	54.032	61.12	62.533
13	44.173	39.716	41.001	13	57.136	58.627	58.272
14	38.34	31.23	29.28	14	38.345	37.353	43.23
15	37.434	35.34	36.144	15	44.023	51.23	52.453

## Sheet: Data_Fig2E
				mid 96h
	BPS				ACTIN
n	ventral	wm	dorsal	n	ventral	wm	dorsal
1	69.549	40.899	51.667	1	42.706	58.658	34.028
2	43.391	24.163	34.303	2	29.989	42.627	25.714
3	41.667	28.035	39.785	3	34.321	68.489	32.391
4	34.771	17.352	30.262	4	38.66	58.171	32.856
5	37.72	28.68	34.84	5	40.558	53.124	23.271
6	61.074	45.773	53.81	6	39.762	68.494	48.463
7	50.325	33.624	50.22	7	26.835	32.017	26.211
8	63.677	44.789	65.744	8	49.724	60.137	44.803
9	44.33	31.345	50.501	9	35.688	53.733	35.692
10	60.291	41.157	63.777	10	38.4	64.732	34.46
11	61.173	38.458	49.61	11	30.278	63.633	46.293
12	58.022	38.431	48.249	12	30.906	34.308	31.499
13	49.924	23.306	53.119	13	26.421	43.339	32.122
14	51.31	21.456	59.956	14	21.495	43.186	30.546
15	47.616	23.112	56.106	15	29.276	38.425	31.454

## Sheet: Data_Fig2F
				late 120h
	BPS				ACTIN
n	ventral	wm	dorsal	n	ventral	wm	dorsal
1	34.691	29.402	28.389	1	25.993	60.643	22.163
2	17.24	16.386	25.047	2	26.794	58.628	32.338
3	18.114	15.573	27.535	3	19.651	49.978	19.651
4	12.157	10.784	10.892	4	42.48	65.489	33.307
5	22.67	12.625	12.717	5	21.85	64.26	25.167
6	35.48	33.077	41.381	6	36.008	50.109	24.021
7	14.447	12.985	19.056	7	29.486	50.096	29.252
8	17.46	14.02	11.43	8	18.989	40.41	21.435
9	40.952	41.7026	41.5213	9	17.259	30.282	11.235
10	24.374	23.414	25.0445	10	17.059	31.934	17.463
11	23.721	23.245	29.902	11	22.025	37.864	29.482
12	24.033	19.65	28.867	12	15.896	25.437	18.993
13	32.014	18.833	18.836	13	14.143	36.943	24.86
14	24.812	18.023	21.463	14	18.069	47.734	20.014
15	21.01	19.783	21.734	15	15.401	48.031	21.554
16	33.335	10.575	20.121	16	12.983	28.767	18.592
17	45.218	20.325	35.774	17	30.756	67.088	32.443
18	34.71	19.575	30.365	18	31.614	65.129	44.477
19	32.63	12.4588	25.2288	19	33.182	71.802	30.682
