# Supplementary material for: Local weakening of cell-extracellular matrix adhesion triggers basal epithelial tissue folding
Source: EMBO J. 2025 Feb 17;44(7):2002–24. doi: 10.1038/s44318-025-00384-6 (PMC11961693; doi:10.1038/s44318-025-00384-6)
Supplement: Supplementary file 10 — Source data Fig. 3 [file 44318_2025_384_MOESM10_ESM.zip › EMBOJ-2024-119652R_SourceDataForFigure3G-H.xlsx]

## Sheet: Data_Fig3G
				early 80h
	BPS				ACTIN
n	ventral	wm	dorsal	n	ventral	wm	dorsal
1	44.306	43.358	40.776	1	52.333	56.374	60.797
2	40.282	38.851	41.531	2	57.442	67.143	52.731
3	49.751	44.763	48.025	3	53.068	42.854	43.227
4	40.507	47.956	46.162	4	48.133	43.475	42.396
5	32.278	38.926	43.971	5	53.779	49.47	53.968
6	37.896	30.13	28.432	6	59.236	50.792	49.911
7	38.209	39.322	40.846	7	55.766	57.962	65.621
8	43.364	41.945	42.337	8	46.098	44.276	42.825
9	39.54	32.74	30.49	9	45.243	43.433	42.932
10	47.984	40.848	50.958	10	46.394	45.146	44.432
11	47.301	48.731	49.034	11	48.322	47.342	53.73
12	44.994	37.441	39.421	12	54.032	61.12	62.533
13	44.173	39.716	41.001	13	57.136	58.627	58.272
14	38.34	31.23	29.28	14	38.345	37.353	43.23
15	37.434	35.34	36.144	15	44.023	51.23	52.453

## Sheet: Data_Fig3H
				early 88h
	BPS				ACTIN
n	ventral	wm	dorsal	n	ventral	wm	dorsal
1	47.484	30.44	46.443	1	51.994	34.817	50.187
2	39.08	27.564	31.411	2	48.462	47.807	53.728
3	39.716	22.547	48.177	3	55.163	44.781	46.337
4	44.734	29.687	42.066	4	42.026	59.41	43.606
5	44.156	36.444	40.407	5	34.061	61.14	32.603
6	38.372	25.13	27.785	6	50.113	56.34	51.815
7	37.3	38.771	39.936	7	35.121	35.282	39.586
8	53.364	41.945	52.337	8	44.552	43.166	42.127
9	29.54	17.74	30.49	9	42.733	44.902	44.459
10	37.984	16.848	47.958	10	40.123	46.305	42.102
11	35.906	30.648	36.171	11	39.28	41.05	40.826
12	28.695	17.234	25.923	12	50.201	53.923	52.472
13	30.13	22.7	35.99	13	56.305	53.307	52.921
14	51.05	37.58	52.45	14	45.203	44.309	44.002
15	48.55	31.91	49.02	15	43.65	42.238	41.032
