# Supplementary material for: Local weakening of cell-extracellular matrix adhesion triggers basal epithelial tissue folding
Source: EMBO J. 2025 Feb 17;44(7):2002–24. doi: 10.1038/s44318-025-00384-6 (PMC11961693; doi:10.1038/s44318-025-00384-6)
Supplement: Supplementary file 11 — Source data Fig. 4 [file 44318_2025_384_MOESM11_ESM.zip]

Archive with 3 entries (3 files):
- EMBOJ-2024-119652R_SourceDataForFigure4C-E.xlsx
- __MACOSX/._EMBOJ-2024-119652R_SourceDataForFigure4C-E.xlsx
- EMBOJ-2024-119652R_SourceImageDataFigure4.zip
