# Supplementary material for: Local weakening of cell-extracellular matrix adhesion triggers basal epithelial tissue folding
Source: EMBO J. 2025 Feb 17;44(7):2002–24. doi: 10.1038/s44318-025-00384-6 (PMC11961693; doi:10.1038/s44318-025-00384-6)
Supplement: Supplementary file 11 — Source data Fig. 4 [file 44318_2025_384_MOESM11_ESM.zip › EMBOJ-2024-119652R_SourceDataForFigure4C-E.xlsx]

## Sheet: Data_Fig4C
					control
		BPS					ACTIN
	n	Ant	Ant/Post	Post	n	Ant	Ant/Post	Post
	1	42.03	36.91	41.59	1	53.7272	35.6069	47.6742
	2	27.37	27.85	28.22	2	39.1135	40.0689	49.5871
	3	27.85	28.42	28.98	3	25.972	21.069	27.665
	4	20.34	22.65	19.21	4	42.17	37.15	38.1
	5	42.05	39.41	46.88	5	34.59	24.8	30.76
	6	56.12	49.35	36.83	6	44.091	42.599	43.192
	7	54.51	43.65	52.33	7	28.965	28.103	37.056
	8	41.66	42.36	40.9	8	40.31	43.844	51.391
	9	53.98	43.34	68.39	9	62.7	63.175	61.823
	10	58.49	63.08	75.26	10	44.68	38.82	40.64
	11	59.1	64.3	65.03	11	44.81	42.14	40.91
	12	36.76	34.31	38.5	12	40.4	35	32.74
	13	37.07	35.26	35.86	13	40.01	35.6	32.93
	14	35.58	35.61	35.46	14	29	31.26	26.08
	15	49.06	45.67	46.76	15	44.78	38.84	40.95
	16	38.78	34.88	38.06	16	45.91	47.28	37.35
	17	42.43	39.45	38.88	17	45.74	52.73	44.79
	18	23.4	26.44	29.46
	19	37.24	33.44	39.55

## Sheet: Data_Fig4D
			ptc>mysRNAi;hidRNAi
	BPS					ACTIN
n	Ant	Ant/Post	Post		Ant	Ant/Post	Post
1	24.743	14.422	21.526	1	37.008	55.506	46.934
2	28.446	13.51	22.043	2	40.08	48.022	44.015
3	25.779	12.893	22.66	3	34.786	42.594	40.562
4	25.437	11.486	22.403	4	50.11	51.976	36.248
5	23.157	12.112	23.771	5	44.466	57.151	32.97
6	23.546	13.381	22.152	6	36.168	51.756	33.61
7	23.6	11.989	23.488	7	45.467	52.473	36.548
8	23.919	11.943	19.71	8	41.711	56.179	36.194
9	23.735	14.479	22.826	9	46.541	49.641	33.083
10	45.826	31.563	50.392	10	41.449	59.647	36.879
11	41.449	26.34	55.528	11	39.073	53.813	35.518
12	27.2	15.293	22.099	12	30.199	46.408	31.328
13	30.979	17.479	23.649	13	28.051	42.351	30.116
14	29.909	15.375	20.796	14	32.622	44.066	31.247
15	34.596	17.406	30.329	15	27.352	29.528	44.133
16	32.745	17.587	38.072	16	37.312	34.01	38.915
17	32.492	18.767	35.241	17	32.327	48.292	45.977
18	32.023	17.582	37.088	18	30.799	42.728	44.929
19	33.745	15.917	38.127	19	33.151	48.062	47.853
20	33.3	15.797	34.758	20	29.448	46.898	43.631
21	37.553	16.214	37.918	21	31.063	45.516	46.052
22	35.941	13.555	36.955	22	27.495	57.078	40.546
23	34.593	12.519	26.621	23	33.443	57.458	43.587
24	20.922	10.202	16.16	24	39.793	51.521	46.687
25	20.294	9.741	19.22	25	32.034	52.191	46.468
26	21.749	12.361	21.593	26	35.472	49.434	40.693
27	22.177	13.184	21.347	27	35.398	50.424	47.373
28	22.291	14.939	21.99	28	48.27	38.844	36.707
29	21.767	14.165	22.081	29	39.347	44.849	38.993
30	22.481	14.511	24.041	30	39.414	41.753	29.878
31	20.661	14.61	21.738	31	35.022	48.761	38.016
32	21.098	12.387	22.487	32	39.352	45.002	36.612
33	21.618	12.627	19.443	33	39.08	46.848	37.927
34	20.436	12.581	19.917	34	43.65	42.681	34.233
35	20.523	9.993	19.685	35	35.988	44.647	31.407
36	21.481	8.015	17.776	36	34.187	52.507	30.842
37	20.42	10.882	15.777	37	39.491	48.07	28.511
38	20.037	9.282	15.793	38	37.18	54.354	32.436
39	21.23	13	16.442	39	35.255	51.789	29.342

## Sheet: Data_Fig4E
			Cell height
		control		ptc>mysRNAi;hidRNAi
n	Ant/Post	Adj cell		Ant/Post	Adj cell
1	48.97	47.85	1	41.48	49.21
2	49.54	49.53	2	46.42	50.74
3	51.89	49.6	3	45.86	51.5
4	50.12	50.22	4	43.93	47.24
5	47.12	46.36	5	40.21	46.91
6	51.72	50.97	6	43.99	46.48
7	52.8	49.89	7	40.15	43.28
8	48.82	49.37	8	47.56	50.6
9	47.53	51.08	9	45.14	51.69
10	42.495	41.181	10	39.97	46.2575
11	43.766	41.531	11	43.081	46.071
12	42.362	42.819	12	42.024	47.949
13	44.998	45.935	13	41.323	45.367
14	47.483	48.168	14	38.282	46.196
15	42.465	41.527	15	37.786	41.062
