# Supplementary material for: Local weakening of cell-extracellular matrix adhesion triggers basal epithelial tissue folding
Source: EMBO J. 2025 Feb 17;44(7):2002–24. doi: 10.1038/s44318-025-00384-6 (PMC11961693; doi:10.1038/s44318-025-00384-6)
Supplement: Supplementary file 12 — Source data Fig. 5 [file 44318_2025_384_MOESM12_ESM.zip › EMBOJ-2024-119652R_SourceDataForFigure5B-H.xlsx]

## Sheet: Data_Fig5B
	Control
	Cadherine
n	ventral	wm	dorsal
1	27.91	37.65	28.01
2	24.26	35.31	27.46
3	15.9	19.98	14.43
4	21.81	35.02	21.18
5	24.27	37.94	19.46
6	18.14	28.47	17.87
7	12.2	20.1	12.37
8	14.69	26.71	14.17
9	14.08	23.23	15.26
10	14.85	22.15	16.71
11	18.35	27.85	19.27
12	13.52	22.85	15.45
13	10.72	18.62	13.25
14	12.74	18.03	10.76
15	19.4	20.05	15.37
16	15.53	20.31	16.08

## Sheet: Data_Fig5D
	ptc>GFP
	Cadherine
n	ventral	wm	dorsal
1	28.41	22.77	12.33
2	33.26	18.25	15.46
3	13.53	18.48	19.43
4	32.18	19.33	16.01
5	19.52	28.83	30.2
6	15.78	14.04	13.2
7	14.09	22.34	25.37
8	14.71	15.35	26.17
9	16.1	26.12	18.86
10	15.93	14.28	15.18
11	19.09	20.02	13.27
12	14.67	13.05	15.45
13	14.01	15.09	24.25
14	10.36	19.28	13.33
15	18.71	12.94	20.12

## Sheet: Data_Fig5F
	ptc>mysRNAi;HidRNAi
	Cadherine
n	ventral	wm	dorsal
1	13.3	13.43	13.22
2	16.64	21.52	15.8
3	15.49	18.48	14.44
4	13.91	16.19	12.8
5	15.48	17.79	16.13
6	19.9	25.325	21.335
7	14.54	17.75	16.2
8	14.66	19.57	18
9	15.16	20.47	17.48
10	20.27	33.89	18.99
11	33.53	35.88	32.95
12	27.92	30.53	27.36
13	20.49	30.77	24.25
14	15.79	22.51	17.07
15	12.65	21.27	14.58
16	14.33	20.94	14.58
17	15.65	24.19	14.14
18	20.42	27.21	23.54
19	21.34	34.05	17.12
20	19.21	33.73	20.86

## Sheet: Data_Fig5H
	wg>DEcadRNAi
	Cadherine
n	ventral	wm	dorsal
1	30.9518	3.45553	37.2593
2	16.4046	3.31269	20.7938
3	33.3772	6.16431	27.2683
4	15.4373	3.69836	22.0302
5	14.8991	8.09433	23.1289
6	26.9855	9.89695	37.9452
7	10.5254	18.5567	10.5974
8	32.8413	10.8911	27.4163
9	26.0868	4.01603	11.9047
10	19.9316	0.692478	17.1354
11	33.1492	6.52997	28.7767
12	25.656	3.8172	32.6327
13	16.1121	3.93661	21.7336
14	32.7373	4.46111	26.5101
15	21.1731	1.80718	21.9199
16	27.7242	3.81834	14.91
17	20.1293	3.58809	23.6511
18	28.3367	8.61255	15.2785
19	20.5304	4.99075	12.3623

## Sheet: Data_Fig5I
	wg>DEcadRNAi
	F-actin
n	ventral	wm	dorsal
1	66.1874	34.4834	31.0018
2	39.3672	55.629	28.2538
3	29.3424	59.9859	60.0055
4	56.7436	22.2706	44.4619
5	54.4224	22.4206	19.2631
6	22.8835	55.0504	27.1403
7	20.7108	25.8019	45.8312
8	53.0304	21.0278	28.2581
9	27.6671	36.1264	27.5352
10	20.2024	49.1039	29.4437
11	20.5889	26.5402	44.0803
12	46.8939	25.0587	51.3531
13	47.017	44.9443	27.4144
14	23.0979	24.2595	45.5704
15	49.9344	22.6639	23.7069
16	21.4696	20.4613	20.6351
17	22.3207	70	19.5361
18	46.5863	41.1476	64.6164
19	39.5017	21.1932	42.0528
20	20.0892	24.2177	20.193
21	29.9053	29.7109	25.8135
