# Supplementary material for: Local weakening of cell-extracellular matrix adhesion triggers basal epithelial tissue folding
Source: EMBO J. 2025 Feb 17;44(7):2002–24. doi: 10.1038/s44318-025-00384-6 (PMC11961693; doi:10.1038/s44318-025-00384-6)
Supplement: Supplementary file 13 — Source data Fig. 6 [file 44318_2025_384_MOESM13_ESM.zip › EMBOJ-2024-119652R_SourceDataForFigure6C-H.xlsx]

## Sheet: Data_Fig6C
				control
	BPS				ACTIN
n	ventral	wm	dorsal	n	ventral	wm	dorsal
1	39.998	39.998	39.998	1	17.867	38.948	19.705
2	50.296	50.296	50.296	2	21.117	41.768	25.74
3	20.963	20.963	20.963	3	26.739	44.227	27.12
4	24.994	24.994	24.994	4	25.489	41.497	27.178
5	59.232	40.154	62.732	5	47.78	66.836	50.96
6	61.173	38.458	49.61	6	40.706	58.669	34.028
7	56.034	35.742	46.275	7	30.3	41.688	27.725
8	48.935	22.351	51.115	8	34.332	69.495	33.498
9	50.021	20.341	58.732	9	39.67	59.173	32.856
10	46.621	22.103	54.103	10	41.548	52.134	22.266
11	39.976	18.832	45.932	11	38.762	66.493	46.463
12	36.923	30.025	36.893	12	31.835	35.018	28.211
13	29.367	17.021	26.045	13	38.531	70.114	37.072
14	30.289	23.872	34.99	14	29.447	59.516	36.665
15	51.233	36.278	51.423	15	36.907	61.291	33.211
16	46.25	30.91	47.02	16	40.414	55.051	32.502

## Sheet: Data_Fig6E
				wg>abiRNAi
	BPS				ACTIN
n	ventral	wm	dorsal	n	ventral	wm	dorsal
1	31.332	22.5263	34.766	1	61.052	49.118	53.644
2	26.847	12.962	24.422	2	34.027	34.164	47.529
3	14.309	13.831	21.389	3	22.353	21.264	24.934
4	25.447	16.242	22.336	4	24.589	26.927	28.546
5	20.621	19.682	27.084	5	38.181	42.288	43.627
6	50.173	32.898	69.418	6	50.591	51.542	54.539
7	45.196	24.299	46.593	7	35.337	32.018	33.937
8	62.035	40.433	45.532	8	52.842	47.561	59.832
9	61.46	35.453	50.342	9	60.625	54.443	69.801
10	66.431	38.142	50.312	10	51.088	70.399	50.572
11	62.231	30.533	55.422	11	53.005	76	53.183
12	32.723	18.92	26.63	12	75.307	81.52	63.622
13	33.922	15.614	25.743	13	52.478	50.588	62.709
14	22.098	13.963	21.964	14	64.098	65.109	69.146
15	31.033	24.985	33.889	15	63.227	40.299	67.034

## Sheet: Data_Fig6G
				wg>scarRNAi
	BPS				ACTIN
n	ventral	wm	dorsal	n	ventral	wm	dorsal
1	60.795	33.736	58.736	1	33.96	34.109	32.6905
2	59.37	15.88	59.105	2	35.001	30.63	29.2805
3	47.36	24.808	48.33	3	36.139	37.919	39.758
4	45.801	47.012	46.928	4	36.787	42.029	45.071
5	32.424	46.968	34.202	5	19.532	16.496	16.104
6	34.35	9.523	27.48	6	25.525	19.399	27.575
7	45.308	34.435	44.075	7	26.869	29.213	27.986
8	39.489	37.547	28.704	8	27.111	30.236	27.134
9	30.98	27.886	39.059	9	31.908	35.255	52.15
10	28.612	25.117	29.128	10	34.618	36.791	47.742
11	36.499	21.053	36.462	11	33.312	34.261	45.593
12	21.957	18.254	29.659	12	35.516	30.226	42.486
13	22.424	18.268	26.506	13	34.414	32.2435	44.0395
14	29.836	17.701	26.459	14	57.758	47.389	54.291
15	23.319	10.624	22.542	15	43.743	42.046	40.648

## Sheet: Data_Fig6H
			Cell height
		wg>GFP		wg>abiRNAi			wg>scarRNAi
n	wm	wm adjacent	n	wm	wm adjacent	n	wm	wm adjacent
1	40.82	43.81	1	51.876	47.195	1	47.32	43.44
2	41.86	45.07	2	52.934	48.318	2	39.65	34.96
3	43.64	43.77	3	47.743	44.413	3	38.49	35.55
4	42.89	42.03	4	44.484	41.94	4	42.93	37.89
5	45.64	48.57	5	46.296	45.177	5	45.54	39.81
6	41.69	42.56	6	42.818	39.347	6	43.91	39.68
7	42.6	43.45	7	42.89	42.29	7	44.98	43.03
8	39.36	41.56	8	54.43	48.39	8	40.35	36.72
9	43.42	46.67	9	53.14	48.51	9	40.36	33.91
10	42.57	47.77	10	53.37	48.39	10	46.86	43.49
11	36.34	40.64	11	50.21	45.695	11	46.84	44.74
12	43.23	47.95	12	48.23	44.99	12	47.54	44.4
13	40.185	44.7	13	54.08	49.265	13	38.24	35.08
14	40.85	46.598	14	53.39	49.33	14	47.77	45.54
15	43.666	47.446	15	52.79	47.39	15	47.07	45.2
16	40.745	45.566	16	52.09	47.86
			17	52.32	47.745
			18	43.75	41.935
