# Supplementary material for: Local weakening of cell-extracellular matrix adhesion triggers basal epithelial tissue folding
Source: EMBO J. 2025 Feb 17;44(7):2002–24. doi: 10.1038/s44318-025-00384-6 (PMC11961693; doi:10.1038/s44318-025-00384-6)
Supplement: Supplementary file 14 — Source data Fig. 7 [file 44318_2025_384_MOESM14_ESM.zip › EMBOJ-2024-119652R_SourceDataForFigure7C-E.xlsx]

## Sheet: Data_Fig7C
				control
	BPS				ACTIN
n	ventral	wm	dorsal		ventral	wm	dorsal
1	63.036	41.442	47.81	1	42.015	46.414	30
2	70.46	40.453	50.994	2	42.719	63.901	29.03
3	69.731	40.137	50.463	3	39.963	56.873	37.764
4	74.97	41.567	57.401	4	46.128	67.446	38.85
5	33.775	16.923	25.631	5	27.949	46.308	27.875
6	33.942	14.613	24.716	6	31.574	45.087	28.814
7	23.089	12.963	20.964	7	26.477	39.047	21.227
8	21.033	14.335	23.887	8	26.738	40.136	26.156
9	22.864	12.652	19.161	9	34.839	39.217	24.964
10	21.227	13.173	17.838	10	35.138	54.52	26.774
11	25.845	16.418	14.042	11	28.517	40.912	26.199
12	24.899	14.821	15.839	12	31.642	37.182	24.531
13	28.666	18.428	21.715	13	27.028	41.241	24.89
14	44.483	28.182	34.476	14	38.531	73.114	27.072
15	37.18	22.693	37.173	15	29.447	70.516	26.665
16	44.946	23.827	32.367	16	31.097	64.952	29.72
17	46.955	21.951	33.196	17	38.211	77.375	26.107
18	40.784	27.445	39.493	18	40.414	55.051	32.502
19	42.55	28.626	40.078	19	36.907	61.291	33.211
20	38.779	19.556	31.97	20	29.392	63.578	32.734
21	29.148	18.158	30.659	21	65.434	69.95	56.639
22	32.444	17.359	33.895	22	61.581	73.961	58.92
23	37.189	17.594	29.614	23	68.077	69.417	51.964
24	37.965	17.351	25.261	24	65.752	78.458	40.662
25	33.102	14.096	30.178	25	53.112	73.384	38.71

## Sheet: Data_Fig7D
				wg>active integrin
	BPS				ACTIN
n	ventral	wm	dorsal	n	ventral	wm	dorsal
1	18.62	56.082	29.734	1	36.105	29.638	37.572
2	27.108	65.878	29.248	2	32.921	32.953	35.188
3	33.649	69.283	27.696	3	37.365	27.098	29.455
4	34.141	63.337	24.316	4	32.68	27.918	27.011
5	33.408	26.093	37.542	5	24.463	34.839	33.03
6	24.414	68.156	25.607	6	32.065	27.634	30.949
7	28.443	67.815	22.63	7	35.892	28.584	27.252
8	21.777	64.742	18.214	8	36.824	29.276	31.298
9	11.696	53.24	12.862	9	27.832	26.971	27.119
10	11.319	37.494	10.273	10	24.667	28.934	28.28
11	11.337	39.345	9.934	11	27.285	28.364	28.522
12	11.689	46.921	11.079	12	28.672	33.097	30.33
13	12.041	46.126	10.568	13	29.041	27.519	26.579
14	8.757	33.358	11.757	14	29.599	31.588	33.87
15	8.845	38.671	9.607	15	30.331	22.254	26.027
16	10.727	33.499	9.854	16	28.117	29.208	28.241
17	12.202	30.204	14.36	17	34.786	32.079	32.986
18	14.481	32.751	12.84	18	32.42	33.18	26.844
19	15.433	35.749	13.144	19	30.682	25.369	24.032
20	23.78	33.47	17.0125	20	40.5615	44.0213	43.5706
21	22.1155	43.479	16.697	21	58.1072	55.8503	68.389
22	29.93	63.467	28.356	22	61.1539	54.1139	55.2712
23	12.8216	39.1395	11.9002	23	35.4765	40.6836	35.4765
24	8.8455	24.3642	12.2422	24	19.5763	21.2361	19.7704

## Sheet: Data_Fig7E
			Cell height
		wg>GFP		wg> active integrin
n	wm	wm adjacent	n	wm	wm adjacent
1	40.82	41.94	1	39.81	39.75
2	41.86	45.21	2	40.22	40.54
3	43.64	46.25	3	41.4	41.94
4	42.89	42.29	4	42.8	41.53
5	45.64	49.35	5	41.56	41.44
6	41.69	42.2	6	40.22	40.54
7	42.6	43.71	7	42.8	41.53
8	39.36	42.48	8	40.88	38.83
9	43.42	45.4	9	48.48	47.13
10	42.57	47.15	10	48.6	47.19
11	36.34	41.93	11	49.42	51.59
12	43.23	49.12	12	39.15	42.93
13	39.52	44.545	13	48.87	48.27
14	39.69	44.01	14	45.42	47.78
15	40.48	43.41	15	45.04	48.37
