# Supplementary material for: Local weakening of cell-extracellular matrix adhesion triggers basal epithelial tissue folding
Source: EMBO J. 2025 Feb 17;44(7):2002–24. doi: 10.1038/s44318-025-00384-6 (PMC11961693; doi:10.1038/s44318-025-00384-6)
Supplement: Supplementary file 15 — Source data Fig. 8 [file 44318_2025_384_MOESM15_ESM.zip]

Archive with 21 entries (20 files):
- Figure 8/
- __MACOSX/._Figure 8
- Figure 8/fig8_j.tif
- __MACOSX/Figure 8/._fig8_j.tif
- Figure 8/fig8_i.tif
- __MACOSX/Figure 8/._fig8_i.tif
- Figure 8/fig8_h.tif
- Figure 8/fig8_e.tif
- __MACOSX/Figure 8/._fig8_e.tif
- Figure 8/fig8_d.tif
- __MACOSX/Figure 8/._fig8_d.tif
- Figure 8/fig8_f.tif
- __MACOSX/Figure 8/._fig8_f.tif
- Figure 8/fig8_g.tif
- __MACOSX/Figure 8/._fig8_g.tif
- Figure 8/fig8_c.tif
- __MACOSX/Figure 8/._fig8_c.tif
- Figure 8/fig8_B.tif
- __MACOSX/Figure 8/._fig8_B.tif
- Figure 8/fig8_a.tif
- __MACOSX/Figure 8/._fig8_a.tif
