# Supplementary material for: Local weakening of cell-extracellular matrix adhesion triggers basal epithelial tissue folding
Source: EMBO J. 2025 Feb 17;44(7):2002–24. doi: 10.1038/s44318-025-00384-6 (PMC11961693; doi:10.1038/s44318-025-00384-6)
Supplement: Supplementary file 16 — EV Figure Source Data [file 44318_2025_384_MOESM16_ESM.zip]

Archive with 8 entries (8 files):
- EMBOJ-2024-119652-T_SourceDataForExpandedView1E.xlsx
- __MACOSX/._EMBOJ-2024-119652-T_SourceDataForExpandedView1E.xlsx
- EMBOJ-2024-119652-T_SourceDataForExpandedView2D.xlsx
- __MACOSX/._EMBOJ-2024-119652-T_SourceDataForExpandedView2D.xlsx
- EMBOJ-2024-119652-T_SourceDataForExpandedView3D-F.xlsx
- __MACOSX/._EMBOJ-2024-119652-T_SourceDataForExpandedView3D-F.xlsx
- EMBOJ-2024-119652-T_SourceDataForExpandedView4B-H.xlsx
- __MACOSX/._EMBOJ-2024-119652-T_SourceDataForExpandedView4B-H.xlsx
