# Supplementary material for: Local weakening of cell-extracellular matrix adhesion triggers basal epithelial tissue folding
Source: EMBO J. 2025 Feb 17;44(7):2002–24. doi: 10.1038/s44318-025-00384-6 (PMC11961693; doi:10.1038/s44318-025-00384-6)
Supplement: Supplementary file 16 — EV Figure Source Data [file 44318_2025_384_MOESM16_ESM.zip › EMBOJ-2024-119652-T_SourceDataForExpandedView1E.xlsx]

## Sheet: Data_EV1E
	mysGFP						actin					sqh
n	ventral	wm	dorsal		n	ventral	wm	dorsal		n	ventral	wm	dorsal
1	92.906	78.534	94.27		1	89.122	101.05	80.74		1	52.11	64.596	55.326
2	83.852	53.584	70.313		2	80.358	76.196	89.378		2	51.874	66.272	56.322
3	85.323	52.341	69.58		3	70.564	102.633	73.403		3	40.567	52.07	45.045
4	77.134	52.937	70.001		4	91.07	148.26	105.474		4	78.211	98.589	96.408
5	64.43	48.658	52.646		5	81.814	112.25	80.744		5	42.744	51.554	45.17
6	67.158	49.165	64.647		6	75.426	139.46	113.2		6	76.784	127.538	74.418
7	77.705	64.858	73.933		7	98.028	146.554	99.616		7	62.207	151.343	75.08
8	64.34	48.558	75.007		8	74.899	88.479	68.873		8	62.055	85.341	59.402
9	89.158	66.299	81.401		9	50.201	54.279	51.392		9	60.443	92.732	57.859
10	74.186	47.73	66.123		10	53.683	78.684	54.637		10	52.042	82.117	50.548
11	69.145	47.05	76.582		11	70.966	92.024	66.117		11	53.544	91.167	53.204
12	69.76	66.112	71.348		12	74.93	154.018	63.612		12	58.842	65.238	60.584
13	72.741	67.728	88.404		13	61.679	88.164	68.926		13	59.132	87.633	38.71
14	84.668	75.86	80.31		14	87.4	121.559	90.551		14	53.873	84.768	49.658
15	67.514	50.124	81.503		15	94.875	115.167	92.226		15	56.753	87.894	46.258
16	64.795	47.796	75.813		16	82.998	95.3	77.237		16	55.815	87.606	53.633
