# Supplementary material for: Local weakening of cell-extracellular matrix adhesion triggers basal epithelial tissue folding
Source: EMBO J. 2025 Feb 17;44(7):2002–24. doi: 10.1038/s44318-025-00384-6 (PMC11961693; doi:10.1038/s44318-025-00384-6)
Supplement: Supplementary file 16 — EV Figure Source Data [file 44318_2025_384_MOESM16_ESM.zip › EMBOJ-2024-119652-T_SourceDataForExpandedView2D.xlsx]

## Sheet: Hoja1
		WT				ptc>mysRNAi_hidRNAi				wg>active integrin
	n	wm	wm ad cells			wm	wm ad cells			wm	wm ad cells
	1	0.703396	0.8329		1	0.656846	0.833786		1	0.77929	0.632014
	2	0.696288	0.71315		2	0.641563	0.770561		2	0.811265	0.342255
	3	0.839304	0.687117		3	0.519486	0.754096		3	0.488567	0.446869
	4	0.603087	0.518832		4	0.363615	0.702674		4	0.410517	0.187935
	5	0.532095	0.667034		5	0.635135	0.624998		5	0.7613	0.532689
	6	0.562633	0.884804		6	0.482471	0.392334		6	0.743902	0.25671
	7	0.54756	0.820012		7	0.829748	0.883978		7	0.427595	0.509327
	8	0.572031	0.804163		8	0.496006	0.860644		8	0.748422	0.172998
	9	0.364748	0.700204		9	0.333333	0.88011		9	0.607777	0.601816
	10	0.81287	0.495171		10	0.743068	0.703383		10	0.814178	0.578166
	11	0.825968	0.813968		11	0.516951	0.652524		11	0.593857	0.364158
	12	0.646748	0.709532		12	0.681163	0.519841		12	0.774011	0.154302
	13	0.35312	0.540115		13	0.616567	0.509664		13	0.65287	0.635515
	14	0.303021	0.511351		14	0.824096	0.852541		14	0.348069	0.528181
	15	0.547477	0.802384		15	0.723951	0.884292		15	0.571575	0.34743
	16	0.733776	0.613287		16	0.615083	0.839231		16	0.771744	0.195195
	17	0.695285	0.6725		17	0.647881	0.782614		17	0.774011	0.575702
	18	0.693572	0.793073		18	0.712766	0.796705		18	0.399889	0.626209
	19	0.556298	0.670865		19	0.541009	0.682066		19	0.702771	0.73373
	20	0.554557	0.764894		20	0.720332	0.573043		20	0.714343	0.402481
	21	0.556808	0.60786		21	0.844634	0.474118		21	0.778918	0.26544
	22	0.78378	0.838138		22	0.418774	0.516605		22	0.400028	0.496692
	23	0.739243	0.736914		23	0.24674	0.896454		23	0.362274	0.692475
	24	0.781518	0.576275		24	0.658631	0.710302		24	0.681156	0.7294
	25	0.812342	0.515839		25	0.747312	0.764207		25	0.53016	0.209027
	26	0.513704	0.767727		26	0.749358	0.731992		26	0.408801	0.283441
	27	0.570083	0.538519		27	0.433625	0.830414		27	0.427202	0.774449
	28	0.826446	0.802529		28	0.286479	0.882018		28	0.413906	0.670394
	29	0.531057	0.682702		29	0.568811	0.840783		29	0.4887	0.492103
	30	0.78595	0.679543		30	0.66466	0.46572		30	0.457785	0.341743
	31	0.80164	0.557505		31	0.480034	0.54442		31	0.568585	0.1929
	32	0.823123	0.823977		32	0.642639	0.628805		32	0.627725	0.894057
	33	0.635557	0.779034		33	0.459145	0.60339		33	0.379446	0.904954
	34	0.543597	0.808442		34	0.525231	0.720867		34	0.76546	0.73069
	35	0.725187	0.800522		35	0.418564	0.799314		35	0.360834	0.650382
	36	0.732388	0.68637		36	0.707385	0.634234		36	0.729634	0.822339
	37	0.822514	0.801466		37	0.426868	0.616164		37	0.723267	0.632332
	38	0.75554	0.786908		38	0.761891	0.496604		38	0.81111	0.418395
	39	0.788928	0.600929		39	0.736507	0.519559		39	0.838164	0.237522
	40	0.852249	0.899393		40	0.483072	0.776997		40	0.823108	0.802689
	41	0.666658	0.837477		41	0.361626	0.674181		41	0.7358	0.786942
	42	0.522069	0.796508		42	0.736349	0.686475		42	0.661748	0.339426
	43	0.618132	0.651418		43	0.467074	0.561612		43	0.763322	0.561199
	44	0.728142	0.85871		44	0.379942	0.453025		44	0.479495	0.804134
	45	0.67316	0.727228		45	0.701927	0.717866		45	0.378301	0.746598
	46	0.481915	0.832307		46	0.634156	0.688898		46	0.446512	0.69938
	47	0.829763	0.622731		47	0.726439	0.604503		47	0.823922	0.435477
	48	0.668668	0.587092		48	0.608429	0.654094		48	0.763134	0.482724
	49	0.866189	0.772397		49	0.533742	0.738995		49	0.806915	0.820098
	50	0.842456	0.524222		50	0.69835	0.766486		50	0.606873	0.583625
	51	0.854576	0.872896		51	0.618902	0.367093		51	0.236136	0.324301
	52	0.407017	0.866505		52	0.655714	0.802589		52	0.748005	0.786365
	53	0.833636	0.721904		53	0.457049	0.76868		53	0.626193	0.685234
	54	0.498467	0.880331		54	0.71472	0.741943		54	0.37391	0.649112
	55	0.482761	0.807019		55	0.68656	0.613213		55	0.270781	0.571072
	56	0.838174	0.822295		56	0.562663	0.619927		56	0.283981	0.508945
	57	0.878789	0.889399		57	0.538006	0.569906		57	0.248074	0.261284
	58	0.873206	0.861958		58	0.409089	0.852029		58	0.359635	0.797212
	59	0.550273	0.8586		59	0.573675	0.629841		59	0.814782	0.49231
	60	0.733726	0.734514		60	0.723964	0.772588		60	0.667755	0.385379
	61	0.328968	0.648754		61	0.596573	0.839358		61	0.366789	0.761656
	62	0.881655	0.458388		62	0.786271	0.660908		62	0.392237	0.619494
	63	0.89607	0.429032		63	0.607498	0.288268		63	0.626909	0.338283
	64	0.552452	0.805649		64	0.454283	0.824229		64	0.620123	0.346891
	65	0.38749	0.719128		65	0.574395	0.507932		65	0.823339	0.645588
	66	0.357749	0.621956		66	0.805577	0.409589		66	0.371095	0.323584
	67	0.410187	0.701793		67	0.752704	0.743661		67	0.415288	0.416219
	68	0.487201	0.557433		68	0.647364	0.696709		68	0.878581	0.639769
	69	0.751861	0.44989		69	0.585081	0.543825		69	0.42509	0.558176
	70	0.827476	0.751995		70	0.689591	0.608884		70	0.747449	0.738372
	71	0.871937	0.42459		71	0.799646	0.448693		71	0.832781	0.685441
	72	0.707174	0.275458		72	0.670758	0.803721		72	0.474882	0.462456
	73	0.782239	0.767094		73	0.517744	0.669989		73	0.521621	0.233042
	74	0.793765	0.776135		74	0.510627	0.332721		74	0.858405	0.47341
	75	0.816519	0.623779		75	0.780373	0.550092		75	0.453272	0.513328
	76	0.647176	0.508589		76	0.759092	0.885655		76	0.816079	0.762801
	77	0.86806	0.443037		77	0.706165	0.908554		77	0.773318	0.658165
	78	0.882612	0.848157		78	0.83085	0.749154		78	0.390229	0.593454
	79	0.566223	0.727408		79	0.890091	0.685521		79	0.817763	0.403093
	80	0.879742	0.463543		80	0.841808	0.652564		80	0.803419	0.27718
	81	0.681413	0.526645		81	0.879644	0.586084		81	0.722638	0.596738
	82	0.666701	0.515673		82	0.336807	0.408003		82	0.577689	0.756043
	83	0.607682	0.822791		83	0.46742	0.889994		83	0.419695	0.563214
	84	0.526795	0.575381		84	0.573496	0.872445		84	0.819068	0.57654
	85	0.585074	0.683853		85	0.33328	0.720059		85	0.453741	0.185799
	86	0.377963	0.571856		86	0.727474	0.551965		86	0.447662	0.26661
	87	0.786989	0.799328		87	0.722872	0.72522		87	0.493328	0.794643
	88	0.587893	0.597946		88	0.782108	0.882679		88	0.700005	0.772215
	89	0.577215	0.840624		89	0.716069	0.855262		89	0.753334	0.556118
	90	0.561109	0.718269		90	0.511491	0.684993		90	0.7805	0.751781
	91	0.885099	0.605232		91	0.411756	0.901925		91	0.735164	0.747595
	92	0.628602	0.381568		92	0.603964	0.766488		92	0.746236	0.241614
	93	0.313168	0.793946		93	0.528816	0.715179		93	0.698768	0.41131
	94	0.351741	0.573132		94	0.589058	0.727598		94	0.648652	0.339481
	95	0.416126	0.811553		95	0.596088	0.521916		95	0.66582	0.732925
	96	0.822601	0.715215		96	0.73901	0.885479		96	0.690425	0.622214
	97	0.67263	0.749994		97	0.699962	0.766739		97	0.420188	0.402293
	98	0.398141	0.541952		98	0.733107	0.813987		98	0.735066	0.813742
	99	0.344453	0.835969		99	0.560051	0.686155		99	0.813631	0.432691
	100	0.284835	0.665634		100	0.810897	0.849235		100	0.603201	0.484231
	101	0.410322	0.864165		101	0.792932	0.730368		101	0.733253	0.404991
	102	0.295529	0.70796		102	0.715621	0.745638		102	0.680753	0.339795
	103	0.352601	0.648418		103	0.676555	0.626316		103	0.443457	0.163277
	104	0.0923169	0.733338		104	0.447511	0.488711		104	0.714872	0.465479
	105	0.312164	0.73253		105	0.604315	0.534005		105	0.704919	0.729914
	106	0.741937	0.604872		106	0.811922	0.888925		106	0.535193	0.554082
	107	0.637598	0.633774		107	0.775381	0.821877		107	0.481902	0.418478
	108	0.718876	0.465678		108	0.787463	0.511698		108	0.65514	0.342099
	109	0.53539	0.541661		109	0.873286	0.455067		109	0.781519	0.183023
	110	0.438856	0.431971		110	0.3446	0.855755		110	0.760288	0.809682
	111	0.378844	0.554773		111	0.749274	0.831548		111	0.703514	0.678738
	112	0.848314	0.547455		112	0.700706	0.720672		112	0.621369	0.739763
	113	0.7534	0.818439		113	0.837125	0.445186		113	0.792405	0.698037
	114	0.644707	0.791403		114	0.590119	0.899515		114	0.707452	0.403087
	115	0.44171	0.601869		115	0.644314	0.657488		115	0.84405	0.171472
	116	0.396723	0.78262		116	0.588911	0.873387		116	0.857433	0.215809
	117	0.34471	0.772414		117	0.455324	0.672389		117	0.874473	0.742739
	118	0.557258	0.562648		118	0.877187	0.86554		118	0.575442	0.755031
	119	0.353717	0.546842		119	0.800008	0.861732		119	0.713412	0.354159
	120	0.634619	0.492765		120	0.653057	0.700729		120	0.577953	0.320338
	121	0.648424	0.827074		121	0.479921	0.653674		121	0.749075	0.177137
	122	0.425949	0.676012		122	0.646411	0.884235		122	0.504796	0.708032
	123	0.771352	0.644317		123	0.645454	0.850172		123	0.772234	0.567687
	124	0.587983	0.574772		124	0.778909	0.716246		124	0.524456	0.559369
	125	0.548023	0.519288		125	0.837838	0.575858		125	0.719149	0.318839
	126	0.349301	0.358816		126	0.770722	0.795047		126	0.81455	0.305412
	127	0.433953	0.754606		127	0.818713	0.542173		127	0.772802	0.701374
	128	0.852136	0.712879		128	0.508849	0.632467		128	0.47606	0.546323
	129	0.782128	0.546307		129	0.831106	0.584334		129	0.82321	0.448079
	130	0.850973	0.609079		130	0.795387	0.811866		130	0.648195	0.277153
	131	0.762202	0.805244		131	0.452869	0.884606		131	0.608671	0.410863
	132	0.694388	0.646038		132	0.659308	0.856111		132	0.837387	0.262496
	133	0.482166	0.617378		133	0.535763	0.915014		133	0.85915	0.587357
	134	0.290857	0.787399		134	0.871253	0.69123		134	0.827505	0.759765
	135	0.251022	0.781777		135	0.554445	0.694557		135	0.84816	0.603847
	136	0.884724	0.607704		136	0.817	0.679698		136	0.756654	0.495224
	137	0.697882	0.586438		137	0.603021	0.536405		137	0.483555	0.502362
	138	0.664082	0.448766		138	0.439934	0.673817		138	0.824212	0.791813
	139	0.662841	0.80671		139	0.787835	0.677427		139	0.697477	0.559873
	140	0.883353	0.786538		140	0.831732	0.680467		140	0.826547	0.657438
	141	0.716123	0.703979		141	0.82474	0.822665		141	0.609852	0.65735
	142	0.793123	0.384393		142	0.645307	0.853783		142	0.586802	0.559581
	143	0.573848	0.804052		143	0.75168	0.898079		143	0.485687	0.477685
	144	0.544736	0.787737		144	0.614209	0.858207		144	0.757166	0.432008
	145	0.460376	0.759495		145	0.6299	0.768491		145	0.48145	0.625358
	146	0.714099	0.494203		146	0.635675	0.589783		146	0.525597	0.578306
	147	0.59007	0.448501		147	0.421228	0.638819		147	0.551366	0.451529
	148	0.664944	0.781514		148	0.677707	0.876223		148	0.712652	0.32766
	149	0.354613	0.688604		149	0.709866	0.875438		149	0.587184	0.259524
	150	0.805394	0.472541		150	0.59708	0.873834		150	0.507144	0.214627
	151	0.721667	0.728741		151	0.700657	0.739687		151	0.802788	0.694207
	152	0.614481	0.831176		152	0.815947	0.623469		152	0.613196	0.654106
	153	0.58514	0.63159		153	0.692918	0.737658		153	0.445493	0.55495
	154	0.830909	0.771002		154	0.828843	0.853677		154	0.504603	0.691512
	155	0.591207	0.760237		155	0.806627	0.889916		155	0.879205	0.760012
	156	0.607491	0.490955		156	0.785742	0.68256		156	0.638552	0.786309
	157	0.581948	0.787915		157	0.504544	0.887153		157	0.837937	0.601433
	158	0.500681	0.631558		158	0.494182	0.902388		158	0.341661	0.494239
	159	0.772659	0.427064		159	0.751268	0.726786		159	0.452794	0.431107
	160	0.662074	0.548716		160	0.703471	0.689819		160	0.702382	0.347878
	161	0.459428	0.730963		161	0.526941	0.596846		161	0.718635	0.873034
	162	0.42414	0.713719		162	0.66242	0.72919		162	0.600028	0.790996
	163	0.407756	0.678272		163	0.759847	0.641521		163	0.592883	0.553963
	164	0.717971	0.620832		164	0.788459	0.698286		164	0.653966	0.481503
	165	0.476637	0.407992		165	0.685798	0.670217		165	0.848505	0.3559
	166	0.460359	0.828974		166	0.539878	0.579079		166	0.679088	0.573586
	167	0.666574	0.622628		167	0.740305	0.830774		167	0.825534	0.705807
	168	0.578088	0.608438		168	0.698663	0.723086		168	0.728114	0.467157
	169	0.522736	0.77391		169	0.406385	0.667434		169	0.758346	0.498621
	170	0.408631	0.718516		170	0.648692	0.504788		170	0.858197	0.612492
	171	0.697144	0.738543		171	0.748932	0.875576		171	0.751355	0.689107
	172	0.365963	0.689536		172	0.521333	0.783817		172	0.520913	0.716816
	173	0.751953	0.498652		173	0.761991	0.615499		173	0.621337	0.813752
	174	0.739986	0.840743		174	0.786767	0.588046		174	0.836854	0.582637
	175	0.578548	0.771105		175	0.785394	0.742215		175	0.815817	0.473574
	176	0.809936	0.627972		176	0.505308	0.550016		176	0.891219	0.370956
	177	0.620563	0.441543		177	0.512052	0.770027		177	0.819528	0.541222
	178	0.533959	0.871152		178	0.533936	0.657034		178	0.710948	0.353108
	179	0.793941	0.774671		179	0.662658			179	0.414446	0.756417
	180	0.852565	0.7602		180	0.536545			180	0.755648	0.705885
	181	0.611052	0.690599		181	0.790821			181	0.769119	0.770228
	182	0.566196	0.482245		182	0.636664			182	0.657361	0.651664
	183	0.350069	0.391306		183	0.827881			183	0.570619	0.515319
	184	0.476008	0.726211		184	0.689648			184	0.445527	0.541447
	185	0.658886	0.702336		185	0.356179			185	0.571996	0.382515
	186	0.680845	0.474411		186	0.309862			186	0.438941	0.278037
	187	0.687614	0.50006		187	0.710685			187	0.672344	0.457452
	188	0.472325	0.556537		188	0.622314			188	0.54014	0.28692
	189	0.806639	0.7473		189	0.539498			189	0.83554	0.754585
	190	0.548879	0.748705		190	0.842463			190	0.696353	0.760979
	191	0.253566	0.575591		191	0.576518			191	0.27397	0.498588
	192	0.420965	0.494967		192	0.566626			192	0.494874	0.544686
	193	0.762156	0.42218		193	0.766864			193	0.633307	0.347192
	194	0.645251	0.85416		194	0.628031			194	0.305695	0.603886
	195	0.575193	0.721407		195	0.801909			195	0.511481	0.783561
	196	0.458694	0.784619		196	0.774846			196	0.569895	0.58019
	197	0.745357	0.611871		197	0.48986			197	0.320642	0.469437
	198	0.309227	0.549983		198	0.809352			198	0.634288	0.370935
	199	0.418338	0.860133		199	0.598265			199	0.822292	0.250817
	200	0.817945	0.83329		200	0.586442			200	0.590495	0.540865
