# Supplementary material for: Local weakening of cell-extracellular matrix adhesion triggers basal epithelial tissue folding
Source: EMBO J. 2025 Feb 17;44(7):2002–24. doi: 10.1038/s44318-025-00384-6 (PMC11961693; doi:10.1038/s44318-025-00384-6)
Supplement: Supplementary file 16 — EV Figure Source Data [file 44318_2025_384_MOESM16_ESM.zip › EMBOJ-2024-119652-T_SourceDataForExpandedView3D-F.xlsx]

## Sheet: Data_EV3D
mNG-Rok
		mnGRok					Actin
n	ad	ptc	ad		n	ad	ptc	ad
1	9.061	21.288	11.128		1	23.643	57.194	21.316
2	9.376	20.749	10.537		2	23.008	55.886	19.307
3	13.878	30.862	14.83		3	23.743	55.504	19.88
4	9.758	20.71	9.799		4	18.306	53.814	23.371
5	9.595	20.949	10.459		5	30.626	53.964	21.622
6	9.766	23.572	8.831		6	19.473	51.253	18.635
7	11.738	18.934	7.69		7	28.539	51.364	16.114
8	11.396	23.187	10.215		8	23.648	43.557	18.558
9	10.542	19.366	9.892		9	22.408	41.87	24.727
10	9.502	19.634	10.933		10	21.776	43.047	20.692
11	11.136	23.792	11.172		11	15.615	54.991	19.621
12	17.359	24.473	13.779		12	28.627	55.882	33.843
13	17.171	26.417	15.91		13	25.026	59.265	23.599
14	14.884	30.854	14.928		14	33.378	56.266	25.533
15	14.865	29.928	14.362		15	32.909	58.483	30.321
16	12.717	30.063	13.156		16	38.886	55.274	27.611
17	10.172	13.591	7.341		17	34.945	48.291	32.811
18	9.306	14.636	8.664		18	23.975	65.189	25.742

## Sheet: Data_EV3E
ptc;mNG-Rok
		mnGRok							ACTIN
n	ad	ptc	ad				n	ad	ptc	ad
1	11.253	12.842	10.292				1	26.895	22.281	23.01
2	10.536	10.882	12.138				2	23.013	23.892	16.301
3	12.14	11.362	11.993				3	21.824	24.47	20.67
4	9.069	10.8	11.986				4	22.423	23.058	16.006
5	10.16	10.411	10.686				5	20.885	20.278	25.504
6	12.356	13.322	10.329				6	31.139	45.154	38.985
7	12.678	10.797	10.775				7	23.882	23.98	18.14
8	12.296	12.744	12.253				8	41.822	39.25	35.595
9	11.861	12.326	12.461				9	40.091	33.509	38.164
10	7.818	7.144	9.813				10	21.923	17.704	24.371
11	12.225	11.385	10.085				11	21.565	22.344	33.208
12	7.472	7.692	6.505				12	44.446	37.692	38.049
13	9.909	10.67	10.715				13	31.083	32.686	32.051
14	7.432	7.754	9.304				14	30.08	27.708	31.916
15	13.539	8.402	6.986				15	27.395	30.675	26.944
16	9.056	11.081	12.109				16	32.184	30.546	26.376
17	7.94	9.783	12.706				17	42.358	45.17	40.539

## Sheet: Data_EV3F
ptc;mNG-Rok>mysRNai;hidRNAi
		mnGRok					Actin
n	ad	ptc	ad		n	ad	ptc	ad
1	16.63	20.57	12.09		1	24.73	38.55	24.49
2	8.38	21.65	8.16		2	37.78	55.57	32.26
3	9.97	19.22	9.26		3	34.84	52.12	32.85
4	6.98	11.46	7.81		4	24.39	28.05	15.82
5	8.82	10.92	6.61		5	22.1	25.48	18.67
6	11.3	13.94	11.54		6	23.25	26.76	17.25
7	11.89	16.56	11.94		7	26.2	41.36	32.87
8	14.59	21.77	14.47		8	26.66	33.35	29.88
9	13.33	17.28	12.91		9	28.92	48.55	30.88
10	10.11	20.31	8.33		10	32.03	50.89	36.48
11	9.43	17	9.36		11	30.47	49.72	33.68
12	11.92	15.49	7.65		12	29.28	40.95	27.11
13	12.83	21.97	11.47		13	33.14	40.9	30.65
14	9.33	20.98	9.65		14	26.4	36.19	25.44
15	9.99	19.73	9.11		15	27.18	39.28	28.05
16	8.2	19.69	8.17		16	26.08	38.72	25.03
17	9.31	19.72	8.19		17	29.91	36.37	23.77
