# Supplementary material for: Local weakening of cell-extracellular matrix adhesion triggers basal epithelial tissue folding
Source: EMBO J. 2025 Feb 17;44(7):2002–24. doi: 10.1038/s44318-025-00384-6 (PMC11961693; doi:10.1038/s44318-025-00384-6)
Supplement: Supplementary file 16 — EV Figure Source Data [file 44318_2025_384_MOESM16_ESM.zip › EMBOJ-2024-119652-T_SourceDataForExpandedView4B-H.xlsx]

## Sheet: Data_EV4B
				control
		BPS				pmyo
n	ventral	wm	dorsal	n	ventral	wm	dorsal
1	69.549	40.899	51.667	1	50.426	53.801	42.018
2	43.391	24.163	34.303	2	47.849	51.87	46.634
3	41.667	28.035	39.785	3	47.155	53.939	40.158
4	34.771	17.352	30.262	4	34.73	50.98	32.42
5	27.72	18.68	24.84	5	33.85	56.47	31.08
6	61.074	45.773	53.81	6	39.33	63.41	29.63
7	50.325	33.624	50.22	7	32.8	33.8	30.74
8	63.677	44.789	65.744	8	29.5	68.17	39.24
9	44.33	31.345	50.501	9	27.08	70.15	34.94
10	36.83	31.4	43.03	10	27.18	62.97	33.55
11	58.022	38.431	48.249	11	26.78	83.35	34.56
12	49.924	23.306	53.119	12	39.66	96.05	33.91
13	51.31	21.456	59.956	13	34.13	96.25	28.73
14	47.616	23.112	56.106	14	32.49	90.69	32.93
15	48.022	28.431	38.249	15	27.71	62.19	31.6
16	33.703	24.842	36.219	16	28.93	66.35	34.04

## Sheet: Data_EV4F
			ptc>mysRNAi;hidRNAi
		BPS					pmyo
n	ventral	wm	dorsal		n	ventral	wm	dorsal
1	24.743	14.422	21.526		1	15.98	19.779	18.069
2	28.446	13.51	22.043		2	14.011	17.467	17.587
3	25.779	12.893	22.66		3	15.828	16.449	14.583
4	25.437	11.486	22.403		4	10.601	14.906	10.373
5	23.157	12.112	23.771		5	10.342	13.43	10.501
6	23.546	13.381	22.152		6	10.808	16.73	11.66
7	23.6	11.989	23.488		7	10.709	17.153	10.205
8	23.919	11.943	19.71		8	10.288	15.19	9.991
9	23.735	14.479	22.826		9	11.209	17.318	9.147
10	30.989	17.59	27.398		10	11.229	17.273	9.054
11	27.2	15.293	22.099		11	10.804	16.698	9.654
12	30.979	17.479	23.649		12	11.421	17.315	11.167
13	29.909	15.375	20.796		13	11.586	16.182	9.913
14	34.596	17.406	30.329		14	20.649	23.43	18.831
15	32.745	17.587	31.072		15	18.719	21.476	16.099
16	32.492	18.767	35.241		16	19.528	22.913	18.533
17	32.023	17.582	37.088		17	19.594	21.241	19.942
18	33.745	15.917	38.127		18	19.857	25.864	23.345
19	33.3	15.797	34.758		19	20.88	24.675	20.863
20	37.553	16.214	37.918		20	17.31	23.71	18.725
21	35.941	13.555	36.955		21	18.148	18.091	17.195
22	34.593	12.519	26.621		22	16.836	19.043	16.673
23	20.922	10.202	16.16		23	19.375	19.46	18.157
24	20.294	9.741	19.22		24	19.378	21.413	18.323
25	21.749	12.361	21.593		25	17.208	18.333	18.143
26	22.177	13.184	21.347		26	17.622	19.923	18.292
27	22.291	14.939	21.99		27	15.836	20.375	19.151
28	21.767	14.165	22.081		28	16.542	22.552	16.39
29	22.481	14.511	24.041		29	17.545	19.316	19.635
30	20.661	14.61	21.738		30	20.678	22.178	18.196
31	21.098	12.387	22.487		31	21.815	28.443	15.765

## Sheet: Data_EV4H
			wg>active integrin
		BPS				pmyo
n	ventral	wm	dorsal	n	ventral	wm	dorsal
1	18.62	56.082	29.734	1	26.4129	20.9343	21.6886
2	27.108	65.878	29.248	2	39.7529	49.2671	37.0529
3	33.649	69.283	27.696	3	30.0829	39.1007	37.3707
4	34.141	63.337	24.316	4	39.4162	43.1007	38.704
5	33.408	26.093	37.542	5	22.89	21.66	28.23
6	24.414	68.156	25.607	6	24.73	21.78	22.26
7	28.443	67.815	22.63	7	23	21.17	25.48
8	21.777	64.742	24.214	8	20.72	19.73	19.7
9	11.696	53.24	12.862	9	20.4	21.45	14.52
10	11.319	37.494	10.273	10	28.123	21.93	19.64
11	11.337	39.345	9.934	11	23.15	18.82	21.99
12	11.689	46.921	11.079	12	33.41	39.6	29.8
13	12.041	46.126	10.568	13	34.52	44.73	27.32
14	8.757	33.358	11.757	14	31.201	35.186	26.272
15	8.845	38.671	9.607	15	36.474	47.388	45.495
